# Supplementary material for: Genomic alterations and dynamic molecular residual disease monitoring predict pathological response to neoadjuvant chemoimmunotherapy in esophageal squamous cell carcinoma
Source: Front Immunol. 2026 Apr 30;17:1681959. doi: 10.3389/fimmu.2026.1681959 (PMC13171771; doi:10.3389/fimmu.2026.1681959)
Supplement: Supplementary Table S1 — Detailed molecular spectrum and predicted functional impacts of NOTCH1 mutations detected in the baseline tumor samples. [file Table1.xlsx]

## Sheet: Sheet1
Table S1. Detailed molecular spectrum and predicted functional impacts of NOTCH1 mutations detected in the baseline tumor samples.
ID	Group	Gene	Gene.ID	AAChange	Chr.start	Chr.end	Ref	Alt	Hom.Het	ExonicFunc	rsID	AF	CLNSIG	CLNREVSTAT	CLNDNINCL	CLINID	Gs_Class	Gs_ACMG	BRCAClass	CosmicID	Cosmic.Occurence	HGMD_class	Variant_effect_LOVD	InterVar_Class	1000g	1000gEAS	ExAC_ALL	ExAC_EAS	gnomAD_exome_ALL	gnomAD_exome_EAS	gnomAD_genome_ALL	gnomAD_genome_EAS	GS_ALL	SIFT.score	SIFT.pred	PolyPhen.score	PolyPhen.pred	CADD_phred	GERP++_RS	OMIM_Inheritance	OMIM_Link	InterVar_ACMG	Chr.start_rule3	Chr.end_rule3	VCFKEY	HGVS3aa	HGVSg	PVS1_criterion	Score
P01	MPR	NOTCH1	NOTCH1:NM_017617.5:exon8	c.1270G>C(p.E424Q)	9:139412375	9:139412375	C	G	het	missense_variant	.	0.0938	.	.	.	.	class3	PM2;PP3	.	COSM4432121	1	.	.	Uncertain significance	.	.	.	.	.	.	.	.	.	0.007	D	1	D	31	4.57	Autosomal dominant;Autosomal dominant	https://www.omim.org/entry/616028;https://www.omim.org/entry/109730	PM1; PM2; PP3	9:139412375	9;139412375;139412375;C;G;NOTCH1;SNV;NM_017617.5;c.1270G>C;p.Glu424Gln;9.38;Missense_substitution;8/34;.	9,139412375,C,G	c.1270G>C(p.Glu424Gln)	9:g.139412375C>G	IC5	bayes-score=0.5
P01	MPR	NOTCH1	NOTCH1:NM_017617.5:exon8	c.1354G>T(p.D452Y)	9:139412291	9:139412291	C	A	het	missense_variant	.	0.0682	.	.	.	.	class3	PM2;PP3	.	.	.	.	.	Uncertain significance	.	.	.	.	.	.	.	.	.	0.002	D	1	D	30	3.66	Autosomal dominant;Autosomal dominant	https://www.omim.org/entry/616028;https://www.omim.org/entry/109730	PM1; PM2; PP3	9:139412291	9;139412291;139412291;C;A;NOTCH1;SNV;NM_017617.5;c.1354G>T;p.Asp452Tyr;6.82;Missense_substitution;8/34;.	9,139412291,C,A	c.1354G>T(p.Asp452Tyr)	9:g.139412291C>A	IC5	bayes-score=0.5
P01	MPR	NOTCH1	NOTCH1:NM_017617.5:exon8	c.1363G>A(p.E455K)	9:139412282	9:139412282	C	T	het	missense_variant	.	0.0302	Uncertain_significance	criteria_provided;_single_submitter	.	2133439	class4	PS3;PM2;PP3	.	COSM4525933	13	.	.	Likely pathogenic	.	.	.	.	.	.	.	.	.	0.005	D	0.999	D	34	4.57	Autosomal dominant;Autosomal dominant	https://www.omim.org/entry/616028;https://www.omim.org/entry/109730	PM1; PM2; PM5; PP3	9:139412282	9;139412282;139412282;C;T;NOTCH1;SNV;NM_017617.5;c.1363G>A;p.Glu455Lys;3.02;Missense_substitution;8/34;.	9,139412282,C,T	c.1363G>A(p.Glu455Lys)	9:g.139412282C>T	IC5	bayes-score=0.949
P02	MPR	NOTCH1	NOTCH1:NM_017617.5:exon6	c.976G>A(p.G326S)	9:139413166	9:139413166	C	T	het	missense_variant	.	0.0127	.	.	.	.	class3	PM2;PP3	.	COSM1191627	1	.	.	Uncertain significance	.	.	.	.	.	.	.	.	.	0	D	1	D	34	5.3	Autosomal dominant;Autosomal dominant	https://www.omim.org/entry/616028;https://www.omim.org/entry/109730	PM1; PM2; PP3	9:139413166	9;139413166;139413166;C;T;NOTCH1;SNV;NM_017617.5;c.976G>A;p.Gly326Ser;1.27;Missense_substitution;6/34;.	9,139413166,C,T	c.976G>A(p.Gly326Ser)	9:g.139413166C>T	IC5	bayes-score=0.5
P03	MPR	NOTCH1	NOTCH1:NM_017617.5:exon26	c.4608C>A(p.C1536*)	9:139399535	9:139399535	G	T	het	stop_gained	.	0.4988	.	.	.	.	class4	PVS1;PM2	.	.	.	.	.	Pathogenic	.	.	.	.	.	.	.	.	.	.	.	.	.	38	2.9	Autosomal dominant;Autosomal dominant	https://www.omim.org/entry/616028;https://www.omim.org/entry/109730	PVS1; PM2; PP3	9:139399535	9;139399535;139399535;G;T;NOTCH1;SNV;NM_017617.5;c.4608C>A;p.Cys1536Ter;49.88;Nonsense_substitution;26/34;.	9,139399535,G,T	c.4608C>A(p.Cys1536Ter)	9:g.139399535G>T	NF1	bayes-score=0.994
P03	MPR	NOTCH1	NOTCH1:NM_017617.5:exon31	c.5715C>A(p.D1905E)	9:139395223	9:139395223	G	T	het	missense_variant	.	0.0307	.	.	.	.	class3	PM2;BP4	.	.	.	.	.	Uncertain significance	.	.	.	.	.	.	.	.	.	0.118	T	0.592	P	11.68	-1.42	Autosomal dominant;Autosomal dominant	https://www.omim.org/entry/616028;https://www.omim.org/entry/109730	PM1; PM2; BP4	9:139395223	9;139395223;139395223;G;T;NOTCH1;SNV;NM_017617.5;c.5715C>A;p.Asp1905Glu;3.07;Missense_substitution;31/34;.	9,139395223,G,T	c.5715C>A(p.Asp1905Glu)	9:g.139395223G>T	IC5	bayes-score=0.188
P03	MPR	NOTCH1	NOTCH1:NM_017617.5:exon6	c.1063G>C(p.A355P)	9:139413079	9:139413079	C	G	het	missense_variant	.	0.0128	.	.	.	.	class3	PM2;PP3	.	.	.	.	.	Uncertain significance	.	.	.	.	.	.	.	.	.	0.012	D	0.999	D	29.9	5.12	Autosomal dominant;Autosomal dominant	https://www.omim.org/entry/616028;https://www.omim.org/entry/109730	PM1; PM2; PP3	9:139413079	9;139413079;139413079;C;G;NOTCH1;SNV;NM_017617.5;c.1063G>C;p.Ala355Pro;1.28;Missense_substitution;6/34;.	9,139413079,C,G	c.1063G>C(p.Ala355Pro)	9:g.139413079C>G	IC5	bayes-score=0.5
P03	MPR	NOTCH1	NOTCH1:NM_017617.5:exon8	c.1383C>G(p.C461W)	9:139412262	9:139412262	G	C	het	missense_variant	.	0.011	.	.	.	.	class3	PM2;PP3	.	COSM5979814	1	.	.	Uncertain significance	.	.	.	.	.	.	.	.	.	0	D	1	D	26.7	2.14	Autosomal dominant;Autosomal dominant	https://www.omim.org/entry/616028;https://www.omim.org/entry/109730	PM1; PM2; PP3	9:139412262	9;139412262;139412262;G;C;NOTCH1;SNV;NM_017617.5;c.1383C>G;p.Cys461Trp;1.1;Missense_substitution;8/34;.	9,139412262,G,C	c.1383C>G(p.Cys461Trp)	9:g.139412262G>C	IC5	bayes-score=0.5
P04	MPR	NOTCH1	NOTCH1:NM_017617.5:exon6	c.1070T>C(p.F357S)	9:139413072	9:139413072	A	G	het	missense_variant	.	0.0115	Uncertain_significance	criteria_provided;_multiple_submitters;_no_conflicts	.	1303588	class3	PM2;PP3	.	COSM4984792	7	.	.	Uncertain significance	.	.	.	.	.	.	.	.	.	0	D	0.998	D	29.4	5.12	Autosomal dominant;Autosomal dominant	https://www.omim.org/entry/616028;https://www.omim.org/entry/109730	PM1; PM2; PP3	9:139413072	9;139413072;139413072;A;G;NOTCH1;SNV;NM_017617.5;c.1070T>C;p.Phe357Ser;1.15;Missense_substitution;6/34;.	9,139413072,A,G	c.1070T>C(p.Phe357Ser)	9:g.139413072A>G	IC5	bayes-score=0.5
P05	MPR	NOTCH1	NOTCH1:NM_017617.5:exon7	c.1171C>A(p.P391T)	9:139412673	9:139412673	G	T	het	missense_variant	.	0.7137	.	.	.	.	class3	PM2;PP3	.	.	.	.	.	Uncertain significance	.	.	.	.	.	.	.	.	.	0	D	0.999	D	26.3	4.82	Autosomal dominant;Autosomal dominant	https://www.omim.org/entry/616028;https://www.omim.org/entry/109730	PM1; PM2; PP3	9:139412673	9;139412673;139412673;G;T;NOTCH1;SNV;NM_017617.5;c.1171C>A;p.Pro391Thr;71.37;Missense_substitution;7/34;.	9,139412673,G,T	c.1171C>A(p.Pro391Thr)	9:g.139412673G>T	IC5	bayes-score=0.5
P05	MPR	NOTCH1	NOTCH1:NM_017617.5:exon31	c.5923G>A(p.G1975S)	9:139395015	9:139395015	C	T	het	missense_variant	.	0.3301	Uncertain_significance	criteria_provided;_single_submitter	.	2582471	class3	PM2;PP3	.	.	.	.	.	Uncertain significance	.	.	.	.	.	.	.	.	.	0.003	D	0.954	D	28.2	4.68	Autosomal dominant;Autosomal dominant	https://www.omim.org/entry/616028;https://www.omim.org/entry/109730	PM1; PM2	9:139395015	9;139395015;139395015;C;T;NOTCH1;SNV;NM_017617.5;c.5923G>A;p.Gly1975Ser;33.01;Missense_substitution;31/34;.	9,139395015,C,T	c.5923G>A(p.Gly1975Ser)	9:g.139395015C>T	IC5	bayes-score=0.5
P06	MPR	NOTCH1	NOTCH1:NM_017617.5:exon7	c.1241A>G(p.D414G)	9:139412603	9:139412603	T	C	het	missense_variant	.	0.0492	.	.	.	.	class3	PM2;PP3	.	COSM10073438	1	.	.	Uncertain significance	.	.	.	.	.	.	.	.	.	0.004	D	0.626	P	27.4	4.82	Autosomal dominant;Autosomal dominant	https://www.omim.org/entry/616028;https://www.omim.org/entry/109730	PM1; PM2; PP3	9:139412603	9;139412603;139412603;T;C;NOTCH1;SNV;NM_017617.5;c.1241A>G;p.Asp414Gly;4.92;Missense_substitution;7/34;.	9,139412603,T,C	c.1241A>G(p.Asp414Gly)	9:g.139412603T>C	IC5	bayes-score=0.5
P06	MPR	NOTCH1	NOTCH1:NM_017617.5:exon8	c.1414G>A(p.G472R)	9:139412231	9:139412231	C	T	het	missense_variant	.	0.01	.	.	.	.	class3	PM2;PP3	.	.	.	.	.	Uncertain significance	.	.	.	.	.	.	.	.	.	0	D	1	D	32	4.57	Autosomal dominant;Autosomal dominant	https://www.omim.org/entry/616028;https://www.omim.org/entry/109730	PM1; PM2; PP3	9:139412231	9;139412231;139412231;C;T;NOTCH1;SNV;NM_017617.5;c.1414G>A;p.Gly472Arg;1.0;Missense_substitution;8/34;.	9,139412231,C,T	c.1414G>A(p.Gly472Arg)	9:g.139412231C>T	IC5	bayes-score=0.5
P07	MPR	NOTCH1	NOTCH1:NM_017617.5:exon6	c.971T>G(p.V324G)	9:139413171	9:139413171	A	C	het	missense_variant	.	0.008	.	.	.	.	class3	PM2;PP3	.	.	.	.	.	Uncertain significance	.	.	.	.	.	.	.	.	.	0.001	D	1	D	27.1	5.3	Autosomal dominant;Autosomal dominant	https://www.omim.org/entry/616028;https://www.omim.org/entry/109730	PM1; PM2; PP3	9:139413171	9;139413171;139413171;A;C;NOTCH1;SNV;NM_017617.5;c.971T>G;p.Val324Gly;0.8;Missense_substitution;6/34;.	9,139413171,A,C	c.971T>G(p.Val324Gly)	9:g.139413171A>C	IC5	bayes-score=0.5
P07	MPR	NOTCH1	NOTCH1:NM_017617.5:exon17	c.2633G>A(p.C878Y)	9:139405212	9:139405212	C	T	het	missense_variant	.	0.007	.	.	.	.	class3	PM2;PP3	.	COSM4939334	1	.	.	Uncertain significance	.	.	.	.	.	.	.	.	.	0	D	1	D	26.7	4.88	Autosomal dominant;Autosomal dominant	https://www.omim.org/entry/616028;https://www.omim.org/entry/109730	PM1; PM2; PP3	9:139405212	9;139405212;139405212;C;T;NOTCH1;SNV;NM_017617.5;c.2633G>A;p.Cys878Tyr;0.7;Missense_substitution;17/34;.	9,139405212,C,T	c.2633G>A(p.Cys878Tyr)	9:g.139405212C>T	IC5	bayes-score=0.5
P07	MPR	NOTCH1	NOTCH1:NM_017617.5:exon9	c.1493_1498del(p.P498_C499del)	9:139411781	9:139411786	GGCAGG	-	het	inframe_deletion	.	0.006	.	.	.	.	class3	PM2	.	.	.	.	.	Uncertain significance	.	.	.	.	.	.	.	.	.	.	.	.	.	.	.	Autosomal dominant;Autosomal dominant	https://www.omim.org/entry/616028;https://www.omim.org/entry/109730	PM2; PM4	9:139411781	9;139411781;139411786;GGCAGG;-;NOTCH1;Deletion;NM_017617.5;c.1493_1498del;p.Pro498_Cys499del;0.6;Inframe_deletion;9/34;.	9,139411780,AGGCAGG,A	c.1493_1498del(p.Pro498_Cys499del)	9:g.139411784_139411789del	IC5	bayes-score=0.325
P07	MPR	NOTCH1	NOTCH1:NM_017617.5:intron28	c.5384+1G>A	9:139396723	9:139396723	C	T	het	splice_donor_variant	.	0.0047	.	.	.	.	class4	PVS1;PM2	.	COSM4976382	3	.	.	Pathogenic	.	.	.	.	.	.	.	.	.	.	.	.	.	23.7	4.61	Autosomal dominant;Autosomal dominant	https://www.omim.org/entry/616028;https://www.omim.org/entry/109730	PVS1; PM2; PP3	9:139396723	9;139396723;139396723;C;T;NOTCH1;SNV;NM_017617.5;c.5384+1G>A;.;0.47;Splice_Site_mutation;.;28/33	9,139396723,C,T	c.5384+1G>A	9:g.139396723C>T	SS1	bayes-score=0.994
P08	MPR	NOTCH1	NOTCH1:NM_017617.5:intron3	c.403+1G>A	9:139418168	9:139418168	C	T	het	splice_donor_variant	.	0.7705	.	.	.	.	class4	PVS1;PM2	.	COSM4449982	5	.	.	Pathogenic	.	.	.	.	.	.	.	.	.	.	.	.	.	25.4	4.26	Autosomal dominant;Autosomal dominant	https://www.omim.org/entry/616028;https://www.omim.org/entry/109730	PVS1; PM2; PP3	9:139418168	9;139418168;139418168;C;T;NOTCH1;SNV;NM_017617.5;c.403+1G>A;.;77.05;Splice_Site_mutation;.;3/33	9,139418168,C,T	c.403+1G>A	9:g.139418168C>T	SS1	bayes-score=0.994
P10	Non-MPR	NOTCH1	NOTCH1:NM_017617.5:exon8	c.1313G>A(p.C438Y)	9:139412332	9:139412332	C	T	het	missense_variant	.	0.0356	.	.	.	.	class3	PM2;PP3	.	COSM6480810	1	.	.	Uncertain significance	.	.	.	.	.	.	.	.	.	0	D	1	D	29.4	4.57	Autosomal dominant;Autosomal dominant	https://www.omim.org/entry/616028;https://www.omim.org/entry/109730	PM1; PM2; PP3	9:139412332	9;139412332;139412332;C;T;NOTCH1;SNV;NM_017617.5;c.1313G>A;p.Cys438Tyr;3.56;Missense_substitution;8/34;.	9,139412332,C,T	c.1313G>A(p.Cys438Tyr)	9:g.139412332C>T	IC5	bayes-score=0.5
P11	Non-MPR	NOTCH1	NOTCH1:NM_017617.5:exon11	c.1705G>T(p.E569*)	9:139410133	9:139410133	C	A	het	stop_gained	.	0.6229	.	.	.	.	class4	PVS1;PM2	.	.	.	.	.	Pathogenic	.	.	.	.	.	.	.	.	.	.	.	.	.	36	5.05	Autosomal dominant;Autosomal dominant	https://www.omim.org/entry/616028;https://www.omim.org/entry/109730	PVS1; PM2; PP3	9:139410133	9;139410133;139410133;C;A;NOTCH1;SNV;NM_017617.5;c.1705G>T;p.Glu569Ter;62.29;Nonsense_substitution;11/34;.	9,139410133,C,A	c.1705G>T(p.Glu569Ter)	9:g.139410133C>A	NF1	bayes-score=0.994
P12	Non-MPR	NOTCH1	NOTCH1:NM_017617.5:exon7	c.1198T>A(p.C400S)	9:139412646	9:139412646	A	T	het	missense_variant	.	0.0303	.	.	.	.	class3	PM2;PP3	.	.	.	.	.	Uncertain significance	.	.	.	.	.	.	.	.	.	0.003	D	0.528	P	25.8	4.82	Autosomal dominant;Autosomal dominant	https://www.omim.org/entry/616028;https://www.omim.org/entry/109730	PM1; PM2; PP3	9:139412646	9;139412646;139412646;A;T;NOTCH1;SNV;NM_017617.5;c.1198T>A;p.Cys400Ser;3.03;Missense_substitution;7/34;.	9,139412646,A,T	c.1198T>A(p.Cys400Ser)	9:g.139412646A>T	IC5	bayes-score=0.5
P12	Non-MPR	NOTCH1	NOTCH1:NM_017617.5:exon7	c.1181G>T(p.G394V)	9:139412663	9:139412663	C	A	het	missense_variant	rs1368532867	0.0124	.	.	.	.	class3	PM2;PP3	.	.	.	.	.	Uncertain significance	.	.	.	.	0	0	.	.	.	0.002	D	0.915	D	31	4.82	Autosomal dominant;Autosomal dominant	https://www.omim.org/entry/616028;https://www.omim.org/entry/109730	PM1; PM2; PP3	9:139412663	9;139412663;139412663;C;A;NOTCH1;SNV;NM_017617.5;c.1181G>T;p.Gly394Val;1.24;Missense_substitution;7/34;.	9,139412663,C,A	c.1181G>T(p.Gly394Val)	9:g.139412663C>A	IC5	bayes-score=0.5
P12	Non-MPR	NOTCH1	NOTCH1:NM_017617.5:exon7	c.1226_1227delinsTT(p.C409F)	9:139412617	9:139412618	GC	AA	het	missense_variant	.	0.012	.	.	.	.	class3	PM2	.	.	.	.	.	Uncertain significance	.	.	.	.	.	.	.	.	.	.	.	.	.	.	.	Autosomal dominant;Autosomal dominant	https://www.omim.org/entry/616028;https://www.omim.org/entry/109730	PM2	9:139412617	9;139412617;139412618;GC;AA;NOTCH1;Complex;NM_017617.5;c.1226_1227delinsTT;p.Cys409Phe;1.2;Complex_mutation;7/34;.	9,139412617,GC,AA	c.1226_1227delinsTT(p.Cys409Phe)	9:g.139412617_139412618delinsAA	IC5	bayes-score=0.325
P12	Non-MPR	NOTCH1	NOTCH1:NM_017617.5:exon25	c.4548del(p.F1516Lfs*64)	9:139399800	9:139399800	G	-	het	frameshift_variant	.	0.0108	.	.	.	.	class5	PVS1;PM2;PP5	.	.	.	.	.	Likely pathogenic	.	.	.	.	.	.	.	.	.	.	.	.	.	.	.	Autosomal dominant;Autosomal dominant	https://www.omim.org/entry/616028;https://www.omim.org/entry/109730	PVS1; PM2	9:139399800	9;139399800;139399800;G;-;NOTCH1;Deletion;NM_017617.5;c.4548del;p.Phe1516LeufsTer64;1.08;Frameshift_deletion;25/34;.	9,139399799,CG,C	c.4548del(p.Phe1516LeufsTer64)	9:g.139399800del	NF1	bayes-score=0.997
P13	Non-MPR	NOTCH1	NOTCH1:NM_017617.5:exon8	c.1400G>A(p.C467Y)	9:139412245	9:139412245	C	T	het	missense_variant	rs1429314606	0.0473	.	.	.	.	class3	PM2;PP3	.	COSM4855289	3	.	.	Uncertain significance	.	.	.	.	.	.	.	.	.	0	D	1	D	28.5	4.57	Autosomal dominant;Autosomal dominant	https://www.omim.org/entry/616028;https://www.omim.org/entry/109730	PM1; PM2; PP3	9:139412245	9;139412245;139412245;C;T;NOTCH1;SNV;NM_017617.5;c.1400G>A;p.Cys467Tyr;4.73;Missense_substitution;8/34;.	9,139412245,C,T	c.1400G>A(p.Cys467Tyr)	9:g.139412245C>T	IC5	bayes-score=0.5
P14	Non-MPR	NOTCH1	NOTCH1:NM_017617.5:exon23	c.3824_3902-21del	9:139401112	9:139401245	134	-	het	splice_donor_variant&splice_donor_5th_base_variant&coding_sequence_variant&intron_variant	.	0.2819	.	.	.	.	.	.	.	.	.	.	.	Uncertain significance	.	.	.	.	.	.	.	.	.	.	.	.	.	.	.	Autosomal dominant;Autosomal dominant	https://www.omim.org/entry/616028;https://www.omim.org/entry/109730	PM2; PM4	9:139401112	9;139401112;139401245;GTGAGAGGCTCACCCTGCTGCCCCACACGCCCCACCCGCCTGGGCGCGGCACCCACCGGTGTGACCAGCACGGCACTCGCAGTGGAAGTCATTGACGCGCTGCACGCAGTTCTGGGTGCCACGGGCGTCGCAGG;-;NOTCH1;Deletion;NM_017617.5;c.3824_3902-21del;.;28.19;Splice_Site_mutation;23/34;23/33	9,139401111,AGTGAGAGGCTCACCCTGCTGCCCCACACGCCCCACCCGCCTGGGCGCGGCACCCACCGGTGTGACCAGCACGGCACTCGCAGTGGAAGTCATTGACGCGCTGCACGCAGTTCTGGGTGCCACGGGCGTCGCAGG,A	c.3824_3902-21del	9:g.139401113_139401246del	.	.
P15	Non-MPR	NOTCH1	NOTCH1:NM_017617.5:exon7	c.1127G>A(p.C376Y)	9:139412717	9:139412717	C	T	het	missense_variant	.	0.0432	.	.	.	.	class3	PM2;PP3	.	COSM6904072	2	.	.	Uncertain significance	.	.	.	.	.	.	.	.	.	0	D	0.724	P	24.8	4.89	Autosomal dominant;Autosomal dominant	https://www.omim.org/entry/616028;https://www.omim.org/entry/109730	PM1; PM2; PP3	9:139412717	9;139412717;139412717;C;T;NOTCH1;SNV;NM_017617.5;c.1127G>A;p.Cys376Tyr;4.32;Missense_substitution;7/34;.	9,139412717,C,T	c.1127G>A(p.Cys376Tyr)	9:g.139412717C>T	IC5	bayes-score=0.5
P16	Non-MPR	NOTCH1	NOTCH1:NM_017617.5:exon31	c.5767C>T(p.Q1923*)	9:139395171	9:139395171	G	A	het	stop_gained	.	0.0485	.	.	.	.	class5	PVS1;PM2;PP5	.	COSM140632	3	.	.	Pathogenic	.	.	.	.	.	.	.	.	.	.	.	.	.	43	4.62	Autosomal dominant;Autosomal dominant	https://www.omim.org/entry/616028;https://www.omim.org/entry/109730	PVS1; PM2; PP3	9:139395171	9;139395171;139395171;G;A;NOTCH1;SNV;NM_017617.5;c.5767C>T;p.Gln1923Ter;4.85;Nonsense_substitution;31/34;.	9,139395171,G,A	c.5767C>T(p.Gln1923Ter)	9:g.139395171G>A	NF1	bayes-score=0.997
P16	Non-MPR	NOTCH1	NOTCH1:NM_017617.5:intron32	c.6082+1G>A	9:139393563	9:139393563	C	T	het	splice_donor_variant	.	0.0079	.	.	.	.	class4	PVS1;PM2	.	.	.	.	.	Pathogenic	.	.	.	.	.	.	.	.	.	.	.	.	.	24.2	5.07	Autosomal dominant;Autosomal dominant	https://www.omim.org/entry/616028;https://www.omim.org/entry/109730	PVS1; PM2; PP3	9:139393563	9;139393563;139393563;C;T;NOTCH1;SNV;NM_017617.5;c.6082+1G>A;.;0.79;Splice_Site_mutation;.;32/33	9,139393563,C,T	c.6082+1G>A	9:g.139393563C>T	SS1	bayes-score=0.994
[truncated: 12 more columns]
