# Supplementary material for: Genomic alterations and dynamic molecular residual disease monitoring predict pathological response to neoadjuvant chemoimmunotherapy in esophageal squamous cell carcinoma
Source: Front Immunol. 2026 Apr 30;17:1681959. doi: 10.3389/fimmu.2026.1681959 (PMC13171771; doi:10.3389/fimmu.2026.1681959)
Supplement: Supplementary Table S2 — Comparison of TMB, CIS and ITH between MPR and non-MPR groups. [file Table2.xlsx]

## Sheet: Sheet1
Table S2. Comparison of TMB, CIS and ITH between MPR and non-MPR groups.
Characteristics n (%)	Total n=29	MPR n=9	Non-MPR n=20	p value
TMB (muts./Mb)				0.201
median (IQR)	8.2 (6.2,11.3)	9.3 (8.2,11.3)	8.2 (5.7,9.8)
TMB (muts./Mb)				0.396
≥10	9 (31.0%)	4 (44.44%)	5 (25.00%)
＜10	20 (69.0%)	5 (55.56%)	15 (75.00%)
CIS				0.032
median (IQR)	0.42 (0.26,0.54)	0.50 (0.49, 0.57)	0.30 (0.25, 0.47)
CIS				0.014
≥median	15 (51.7%)	8 (53.3%)	7 (46.7%)
＜median	14 (48.3%)	1 (7.1%)	13(92.9%)
ITH				0.125
median (IQR)	0.60 (0.45,0.70)	0.59 (0.39, 0.60)	0.62 (0.53, 0.71)
ESCC, esophageal squamous cell carcinoma; MPR, major pathologic responses; TMB, tumor mutational burden; CIS, chromosomal instability score; ITH, intratumor heterogeneity;IQR, .
